# Supplementary material for: Novel Role for ESCRT-III Component CHMP4C in the Integrity of the Endocytic Network Utilized for Herpes Simplex Virus Envelopment
Source: mBio. 2021 May 11;12(3):e02183-20. doi: 10.1128/mBio.02183-20 (PMC8262985; doi:10.1128/mBio.02183-20)
Supplement: TABLE S2 [file mbio.02183-20-st002.xlsx]

## Sheet: Table S2 siRNA set 1
TABLE s2: Extracellullar HSV1 titres following siRNA knockdown using siRNA set 1. Knockdown of factors resulting in > 20-fold reduction are in red.
Official HUGO Name	Symbol	NCBI Entrez Gene ID	Expt 1	Expt 2	Expt3	Average	Fold Change
clathrin light chain A	CLTA	1211	5000000	1250000	1250000	1666666	0.99
clathrin light chain B	CLTB	1212	1700000	1975000	1275000	1366666	0.65
clathrin heavy chain	CLTC	1213	2750000	3000000	1250000	1875000	0.92
secretion associated Ras related GTPase 1A	SAR1A	56681	250000	147500	325000	199166	0.09
secretion associated, Ras related GTPase 1B	SAR1B	51128	350000	140000	50000	121666	0.07
Sec23 homolog A, coat complex II component	SEC23A	10484	3000000	1000000	825000	1108333	0.63
Sec23 homolog B, coat complex II component	SEC23B	10483	3500000	4000000	3000000	2916666	1.38
SEC24 homolog A, COPII coat complex component	SEC24A	10802	1250000	2750000	500000	1291666	0.59
SEC24 homolog B, COPII coat complex component	SEC24B	10427	280000	255000	200000	198333	0.1
SEC24 homolog C, COPII coat complex component	SEC24C	9632	3250000	2100000	3250000	2325000	1.13
SEC24 homolog D, COPII coat complex component	SEC24D	9871	3000000	2000000	650000	1383333	0.74
SEC13 homolog, nuclear pore and COPII coat complex component	SEC13	6396	3250000	2500000	5000000	3041666	1.4
coatomer protein complex subunit gamma 1	COPG1	22820	17500	14750	32500	18666	0.01
coatomer protein complex subunit gamma 2	COPG2	26958	550000	850000	1150000	758333	5
adaptor related protein complex 1 beta 1 subunit	AP1B1	162	550000	275000	2000000	850000	0.37
adaptor related protein complex 1 mu 1 subunit	AP1M1	8907	1175000	650000	325000	520833	0.28
adaptor related protein complex 1 mu 2 subunit	AP1M2	10053	3000000	2500000	1200000	1733333	0.88
adaptor related protein complex 1 sigma 1 subunit	AP1S1	1174	900000	475000	200000	375000	0.21
adaptor related protein complex 1 sigma 2 subunit	AP1S2	8905	625000	375000	225000	304166	0.16
adaptor related protein complex 1 sigma 3 subunit	AP1S3	130340	1850000	3250000	3750000	2641666	1.16
adaptor related protein complex 1 gamma 1 subunit	AP1G1	164	2200000	2500000	850000	1483333	0.73
adaptor related protein complex 1 gamma 2 subunit	AP1G2	8906	1100000	925000	575000	683333	0.34
adaptor related protein complex 2 alpha 1 subunit	AP2A1	160	1150000	1500000	675000	916666	0.44
adaptor related protein complex 2 alpha 2 subunit	AP2A2	161	950000	875000	250000	533333	0.27
adaptor related protein complex 2 beta 1 subunit	AP2B1	163	1250000	375000	1550000	850000	0.42
adaptor related protein complex 2 mu 1 subunit	AP2M1	1173	1750000	1900000	1000000	1258333	0.61
adaptor related protein complex 2 sigma 1 subunit	AP2S1	1175	975000	650000	1350000	829166	0.39
adaptor related protein complex 3 beta 1 subunit	AP3B1	8546	600000	500000	1875000	891666	0.39
adaptor related protein complex 3 beta 2 subunit	AP3B2	8120	2200000	400000	1000000	833333	0.47
adaptor related protein complex 3 delta 1 subunit	AP3D1	8943	425000	300000	425000	312500	0.15
adaptor related protein complex 3 mu 1 subunit	AP3M1	26985	600000	1750000	1150000	1066666	0.46
adaptor related protein complex 3 mu 2 subunit	AP3M2	10947	1750000	1825000	3250000	1983333	0.9
adaptor related protein complex 3 sigma 1 subunit	AP3S1	1176	975000	1000000	1000000	829166	0.39
adaptor related protein complex 3 sigma 2 subunit	AP3S2	10239	1500000	1500000	85000	778333	0.41
adaptor related protein complex 4 beta 1 subunit	AP4B1	10717	1700000	1175000	2000000	1341666	0.64
adaptor related protein complex 4 mu 1 subunit	AP4M1	9179	2250000	1025000	2500000	1550000	0.76
adaptor related protein complex 4 epsilon 1 subunit	AP4E1	23431	65000	32500	25000	30000	0.03
adaptor related protein complex 4 sigma 1 subunit	AP4S1	11154	2500000	2225000	2750000	2075000	0.98
dynamin 2	DNM2	1785	3750000	1500000	850000	1408333	0.8
dynamin 3	DNM3	26052	1075000	1750000	2200000	1495833	0.66
charged multivesicular body protein 6	CHMP6	79643	1100000	1000000	1500000	1016666	0.47
charged multivesicular body protein 4A	CHMP4A	29082	2150000	1750000	400000	1075000	0.56
charged multivesicular body protein 4B	CHMP4B	128866	2925000	2400000	525000	1462500	0.77
charged multivesicular body protein 4C	CHMP4C	92421	67500	90000	100000	74583	0.03
charged multivesicular body protein 3	CHMP3	51652	425000	327500	525000	355000	0.17
charged multivesicular body protein 2A	CHMP2A	27243	197500	145000	97500	113750	0.06
charged multivesicular body protein 2B	CHMP2B	25978	650000	975000	1225000	841666	0.37
syntaxin 2	STX2	2054	975000	650000	525000	554166	0.28
syntaxin 3	STX3	6809	202500	325000	750000	392083	0.17
syntaxin 4	STX4	6810	1350000	1250000	750000	891666	0.44
syntaxin 5	STX5	6811	157500	120000	325000	174583	0.08
syntaxin 6	STX6	10228	875000	500000	55000	330833	0.19
syntaxin 7	STX7	8417	200000	1125000	1700000	2016667	0.79
Syntaxin 8	STX8	9482	1450000	1000000	575000	766666	0.38
syntaxin 10	STX10	8677	125000	75000	32500	56666	0.03
syntaxin 11	STX11	8676	1775000	3750000	6500000	3712500	1.58
syntaxin 12	STX12	23673	4000000	500000	1625000	1375000	0.8
syntaxin 16	STX16	8675	250000	375000	500000	333333	0.15
synaptosome associated protein 23kDa	SNAP23	8773	2500000	2100000	3750000	2366666	1.1
synaptosome associated protein 29kDa	SNAP29	9342	725000	37500	2250000	883333	0.4
vesicle associated membrane protein 3	VAMP3	9341	2025000	6000000	3750000	3587500	1.55
vesicle associated membrane protein 4	VAMP4	8674	85000	38000	72500	51000	0.03
vesicle associated membrane protein 5	VAMP5	10791	300000	300000	102500	184166	0.09
vesicle associated membrane protein 7	VAMP7	6845	950000	750000	750000	658333	0.32
vesicle associated membrane protein 8	VAMP8	8673	1500000	1300000	1500000	1183333	0.56
USO1 vesicle transport factor	USO1	8615	1150000	975000	4000000	1850000	0.81
Golgin A2	GOLGA2	2801	180000	140000	65000	98333	0.05
Golgin B1	GOLGB1	2804	1300000	170000	3750000	1523333	0.69
Golgin A5	GOLGA5	9950	1425000	1250000	207500	723333	0.38
RUN and SH3 domain containing 2	RUSC2	9853	2000000	525000	1000000	841666	0.46
microtubule associated monooxygenase, calponin and LIM domain containing 1	MICAL1	64780	2000000	725000	1475000	1066666	0.55
microtubule associated monooxygenase, calponin and LIM domain containing 2	MICAL2	9645	675000	800000	425000	520833	0.25
microtubule associated monooxygenase, calponin and LIM domain containing 3	MICAL3	57553	285000	475000	1250000	622500	0.26
rabaptin, RAB GTPase binding effector protein 1	RABEP1	9135	4000000	850000	1500000	1450000	0.83
early endosome antigen 1	EEA1	8411	1250000	1025000	3250000	1633333	0.73
rabenosyn, RAB effector	RBSN	64145	2500000	1325000	550000	1041666	0.58
phosphatidylinositol 3-kinase catalytic subunit type 3	PIK3C3	5289	1700000	1500000	5000000	2450000	1.08
phosphoinositide-3-kinase regulatory subunit 1	PIK3R1	5295	1300000	1200000	1100000	983333	0.47
phosphatidylinositol-4-phosphate 3-kinase catalytic subunit type 2 beta	PIK3C2B	5287	1600000	1000000	2500000	1433333	0.67
Rabip4'			1500000	1400000	750000	966666	0.48
ankyrin repeat and FYVE domain containing 1	ANKFY1	51479	1650000	1025000	3000000	1616666	0.75
coagulation factor VIII-associated 1	F8A1	8263	675000	850000	675000	620833	0.29
		siSel control 1	2150000	1575000	3000000	2241666	0.9
		siSel control 2	1700000	1300000	5500000	2833333	1.12
