# Supplementary material for: Novel Role for ESCRT-III Component CHMP4C in the Integrity of the Endocytic Network Utilized for Herpes Simplex Virus Envelopment
Source: mBio. 2021 May 11;12(3):e02183-20. doi: 10.1128/mBio.02183-20 (PMC8262985; doi:10.1128/mBio.02183-20)
Supplement: TABLE S3 [file mbio.02183-20-st003.xlsx]

## Sheet: Sheet1
TABLE S3: Extracellullar HSV1 titres following siRNA knockdown using siRNA set 2. Knockdown of factors resulting in > 20-fold reduction are in red.
Official HUGO Name	Symbol	NCBI Entrez Gene ID	Expt 1	Expt 2	Expt3	Average	Fold Change
clathrin light chain A	CLTA	1211	67500	20000	47500	45000	0.01
clathrin light chain B	CLTB	1212	1525000	725000	400000	883333	0.21
clathrin heavy chain	CLTC	1213	2500000	1500000	1350000	1783333	0.43
secretion associated Ras related GTPase 1A	SAR1A	56681	750000	2000000	450000	1066666	0.26
secretion associated, Ras related GTPase 1B	SAR1B	51128	3000000	1250000	525000	1591666	0.39
Sec23 homolog A, coat complex II component	SEC23A	10484	2200000	950000	625000	1258333	0.31
Sec23 homolog B, coat complex II component	SEC23B	10483	3000000	3750000	1550000	2766666	0.67
SEC24 homolog A, COPII coat complex component	SEC24A	10802	1750000	2250000	625000	1541666	0.37
SEC24 homolog B, COPII coat complex component	SEC24B	10427	3750000	2750000	212500	2237500	0.54
SEC24 homolog C, COPII coat complex component	SEC24C	9632	7250000	3500000	750000	3833333	0.93
SEC24 homolog D, COPII coat complex component	SEC24D	9871	2025000	1250000	275000	1183333	0.29
SEC13 homolog, nuclear pore and COPII coat complex component	SEC13	6396	1500000	1150000	375000	1008333	0.24
coatomer protein complex subunit gamma 1	COPG1	22820	750	1400	1500	1216	0
coatomer protein complex subunit gamma 2	COPG2	26958	65000	112500	47500	75000	0.02
adaptor related protein complex 1 beta 1 subunit	AP1B1	162	200000	207500	52500	153333	0.04
adaptor related protein complex 1 mu 1 subunit	AP1M1	8907	1000000	1600000	300000	966666	0.23
adaptor related protein complex 1 mu 2 subunit	AP1M2	10053	425000	200000	87500	237500	0.06
adaptor related protein complex 1 sigma 1 subunit	AP1S1	1174	5750000	4000000	450000	3400000	0.82
adaptor related protein complex 1 sigma 2 subunit	AP1S2	8905	1000000	1375000	150000	841666	0.2
adaptor related protein complex 1 sigma 3 subunit	AP1S3	130340	4250000	3000000	800000	2683333	0.65
adaptor related protein complex 1 gamma 1 subunit	AP1G1	164	2000000	1250000	140000	1130000	0.27
adaptor related protein complex 1 gamma 2 subunit	AP1G2	8906	1750000	1875000	550000	1391666	0.33
adaptor related protein complex 2 alpha 1 subunit	AP2A1	160	1500000	1000000	300000	933333	0.22
adaptor related protein complex 2 alpha 2 subunit	AP2A2	161	1425000	2500000	550000	1491666	0.36
adaptor related protein complex 2 beta 1 subunit	AP2B1	163	8000000	4250000	500000	4250000	1.03
adaptor related protein complex 2 mu 1 subunit	AP2M1	1173	3250000	950000	825000	1675000	0.41
adaptor related protein complex 2 sigma 1 subunit	AP2S1	1175	5500000	2750000	775000	3008333	0.73
adaptor related protein complex 3 beta 1 subunit	AP3B1	8546	2500000	1250000	425000	1391666	0.34
adaptor related protein complex 3 beta 2 subunit	AP3B2	8120	800000	1250000	92500	714166	0.17
adaptor related protein complex 3 delta 1 subunit	AP3D1	8943	1750000	1250000	475000	1158333	0.28
adaptor related protein complex 3 mu 1 subunit	AP3M1	26985	5250000	3000000	500000	2916666	0.7
adaptor related protein complex 3 mu 2 subunit	AP3M2	10947	3250000	1000000	575000	1608333	0.39
adaptor related protein complex 3 sigma 1 subunit	AP3S1	1176	2250000	1975000	165000	1463333	0.35
adaptor related protein complex 3 sigma 2 subunit	AP3S2	10239	5250000	2250000	275000	2591666	0.63
adaptor related protein complex 4 beta 1 subunit	AP4B1	10717	2325000	3000000	167500	1830833	0.44
adaptor related protein complex 4 mu 1 subunit	AP4M1	9179	1450000	750000	475000	891666	0.22
adaptor related protein complex 4 epsilon 1 subunit	AP4E1	23431	1000000	750000	950000	900000	0.22
adaptor related protein complex 4 sigma 1 subunit	AP4S1	11154	9250000	3000000	1325000	4525000	1.1
dynamin 2	DNM2	1785	350000	147500	100000	199166	0.05
dynamin 3	DNM3	26052	6500000	400000	900000	2600000	0.63
charged multivesicular body protein 6	CHMP6	79643	6750000	3050000	425000	3408333	0.83
charged multivesicular body protein 4A	CHMP4A	29082	2125000	1200000	450000	1258333	0.31
charged multivesicular body protein 4B	CHMP4B	128866	3750000	1525000	1725000	2333333	0.57
charged multivesicular body protein 4C	CHMP4C	92421	750000	1825000	500000	1025000	0.23
charged multivesicular body protein 3	CHMP3	51652	1100000	675000	525000	766666	0.19
charged multivesicular body protein 2A	CHMP2A	27243	12500	30000	575000	205833	0.05
charged multivesicular body protein 2B	CHMP2B	25978	5000000	1750000	225000	2325000	0.56
syntaxin 2	STX2	2054	3750000	900000	127500	1592500	0.39
syntaxin 3	STX3	6809	2750000	1150000	500000	1466666	0.36
syntaxin 4	STX4	6810	1225000	875000	400000	833333	0.2
syntaxin 5	STX5	6811	425000	275000	187500	295833	0.07
syntaxin 6	STX6	10228	1675000	825000	3000000	1833333	0.44
syntaxin 7	STX7	8417	750000	2750000	850000	1450000	0.35
Syntaxin 8	STX8	9482	3750000	4500000	1125000	3125000	0.76
syntaxin 10	STX10	8677	1625000	525000	400000	850000	0.21
syntaxin 11	STX11	8676	4000000	1250000	1500000	2250000	0.54
syntaxin 12	STX12	23673	1750000	1200000	237500	1062500	0.26
syntaxin 16	STX16	8675	200000	475000	80000	251666	0.06
synaptosome associated protein 23kDa	SNAP23	8773	1000000	1650000	200000	950000	0.23
synaptosome associated protein 29kDa	SNAP29	9342	275000	725000	140000	380000	0.09
vesicle associated membrane protein 3	VAMP3	9341	275000	750000	225000	416666	0.1
vesicle associated membrane protein 4	VAMP4	8674	65000	115000	37500	72500	0.02
vesicle associated membrane protein 5	VAMP5	10791	5750000	2250000	1250000	3083333	0.75
vesicle associated membrane protein 7	VAMP7	6845	1750000	3000000	400000	1716666	0.42
vesicle associated membrane protein 8	VAMP8	8673	1550000	1750000	525000	1275000	0.31
USO1 vesicle transport factor	USO1	8615	2250000	375000	335000	986666	0.24
Golgin A2	GOLGA2	2801	135000	375000	35000	181666	0.04
Golgin B1	GOLGB1	2804	1500000	5250000	550000	2433333	0.59
Golgin A5	GOLGA5	9950	1325000	2500000	1500000	1775000	0.43
RUN and SH3 domain containing 2	RUSC2	9853	750000	1050000	142500	647500	0.16
microtubule associated monooxygenase, calponin and LIM domain containing 1	MICAL1	64780	1150000	2250000	175000	1191666	0.29
microtubule associated monooxygenase, calponin and LIM domain containing 2	MICAL2	9645	6000000	3250000	350000	3200000	0.78
microtubule associated monooxygenase, calponin and LIM domain containing 3	MICAL3	57553	6500000	1500000	550000	2850000	0.69
rabaptin, RAB GTPase binding effector protein 1	RABEP1	9135	600000	525000	1025000	716666	0.17
early endosome antigen 1	EEA1	8411	9500000	4500000	950000	4983333	1.21
rabenosyn, RAB effector	RBSN	64145	5500000	3500000	2450000	3816666	0.92
phosphatidylinositol 3-kinase catalytic subunit type 3	PIK3C3	5289	725000	450000	147500	440833	0.11
phosphoinositide-3-kinase regulatory subunit 1	PIK3R1	5295	700000	375000	97500	390833	0.09
phosphatidylinositol-4-phosphate 3-kinase catalytic subunit type 2 beta	PIK3C2B	5287	400000	475000	112500	329166	0.08
Rabip4'			375000	650000	350000	458333	0.11
ankyrin repeat and FYVE domain containing 1	ANKFY1	51479	1400000	1200000	500000	1033333	0.25
coagulation factor VIII-associated 1	F8A1	8263	2500000	2750000	750000	2000000	0.49
		siSel control 1	7000000	1500000	2000000	3500000	0.85
		siSel control 2	11000000	2000000	1250000	4750000	1.15
